# Supplementary material for: Human Herpes Virus-8 Oral Shedding Heterogeneity Is Due to Varying Rates of Reactivation from Latency and Immune Containment
Source: Viruses. 2025 Nov 13;17(11):1500. doi: 10.3390/v17111500 (PMC12656823; doi:10.3390/v17111500)
Supplement: Supplementary file 1 [file viruses-17-01500-s001.zip]

Archive with 1 entries (1 files):
- viruses-3906948-supplementary.pdf
